# Supplementary material for: Comparison of antimicrobial susceptibility of Glaesserella parasuis from different pig production systems in Taiwan between 2015 and 2020
Source: Porcine Health Manag. 2025 Mar 18;11:15. doi: 10.1186/s40813-025-00427-8 (PMC11921561; doi:10.1186/s40813-025-00427-8)
Supplement: Supplementary file 1 — Additional file 1. [file 40813_2025_427_MOESM1_ESM.xlsx]

## Sheet: 工作表1
Isolate number	Production system	Isolation lesion	Age (week)
104-116	Exotic crossbred pig	Diaphragmatic lobe of lung	7
104-177	Exotic crossbred pig	Pleura	3
104-214	Exotic crossbred pig	Peritoneum	7
104-235	Exotic crossbred pig	Cardiac lobe of lung	5
104-327	Exotic crossbred pig	Pleura	5
104-391	Exotic crossbred pig	Joint	6
104-418	Taiwan black pig	Meninges	10
104-526	Exotic crossbred pig	Pericardium	7
104-780	Exotic crossbred pig	Lung	3
104-797	Exotic crossbred pig	Joint	6
104-955-5	Exotic crossbred pig	Pleura	Nursery
104-1031	Exotic crossbred pig	Cardiac lobe of lung	7
104-1031	Exotic crossbred pig	Pleura	7
104-1109	Exotic crossbred pig	Diaphragmatic lobe of lung	7
104-1146	Exotic crossbred pig	Joint	6
104-1168	Exotic crossbred pig	Cardiac lobe of lung	6
104-1263	Taiwan black pig	Diaphragmatic lobe of lung	8
104-1268	Taiwan black pig	Diaphragmatic lobe of lung	8
104-1276	Exotic crossbred pig	Pleura	6
104-1276	Exotic crossbred pig	Pericardium	6
104-1335	Exotic crossbred pig	Pericardium	7
104-1374	Taiwan black pig	Pleura	6
104-1458	Exotic crossbred pig	Diaphragmatic lobe of lung	8
104-1493	Taiwan black pig	Diaphragmatic lobe of lung	10
104-1535	Exotic crossbred pig	Peritoneum	9
104-1558	Exotic crossbred pig	Pericardium	4
104-1614	Taiwan black pig	Lung	7
104-1616	Taiwan black pig	Pericardium	7
105-025	Taiwan black pig	Lung	7
105-247	Exotic crossbred pig	Pleura	5
105-648	Exotic crossbred pig	Pleura	6
105-976	Exotic crossbred pig	Diaphragmatic lobe of lung	10
105-1072	Taiwan black pig	Peritoneum	5
105-1111	Exotic crossbred pig	Pleura	12
105-1153	Taiwan black pig	Apical lobe of lung	8
105-1163	Exotic crossbred pig	Meninges	5
105-1199	Exotic crossbred pig	Meninges	10
105-1430	Exotic crossbred pig	Pleura	7
105-1505	Exotic crossbred pig	Pleura	8
105-1756	Exotic crossbred pig	Cardiac lobe of lung	9
105-1844	Exotic crossbred pig	Cardiac lobe of lung	13
105-1847	Exotic crossbred pig	Cardiac lobe of lung	7
105-1886	Taiwan black pig	Pleura	6
105-2080	Exotic crossbred pig	Pleura	4
105-2085	Taiwan black pig	Cardiac lobe of lung	8
106-075	Exotic crossbred pig	Diaphragmatic lobe of lung	5
106-096	Exotic crossbred pig	Meninges	4
106-293	Exotic crossbred pig	Cardiac lobe of lung	4
106-387	Exotic crossbred pig	Cardiac lobe of lung	8
106-492	Exotic crossbred pig	Cardiac lobe of lung	5
106-567	Exotic crossbred pig	Cardiac lobe of lung	4
106-1922	Exotic crossbred pig	Cardiac lobe of lung	7
106-2273	Exotic crossbred pig	Diaphragmatic lobe of lung	7
107-2153	Exotic crossbred pig	Cardiac lobe of lung	8
107-2155	Taiwan black pig	Pericardium	5
107-2164	Exotic crossbred pig	Cardiac lobe of lung	6
107-2186	Exotic crossbred pig	Cardiac lobe of lung	9
107-2207	Exotic crossbred pig	Meninges	7
107-2251	Exotic crossbred pig	Cardiac lobe of lung	17
107-2256	Exotic crossbred pig	Diaphragmatic lobe of lung	6
107-2281	Exotic crossbred pig	Pleura	5
107-2285	Exotic crossbred pig	Cardiac lobe of lung	8
107-2313	Exotic crossbred pig	Cardiac lobe of lung	7
107-2329	Exotic crossbred pig	Peritoneum	7
107-2336	Exotic crossbred pig	Diaphragmatic lobe of lung	3
107-2348	Exotic crossbred pig	Cardiac lobe of lung	8
107-2374	Exotic crossbred pig	Peritoneum	6
107-2400	Exotic crossbred pig	Pleura	7
107-2409	Exotic crossbred pig	Pleura	5
107-2410	Exotic crossbred pig	Pleura	10
107-2449	Exotic crossbred pig	Pleura	6
107-2452	Exotic crossbred pig	Cardiac lobe of lung	9
107-2454	Exotic crossbred pig	Cardiac lobe of lung	7
107-2471	Exotic crossbred pig	Spleen	6
107-2494	Taiwan black pig	Peritoneum	9
107-2496	Exotic crossbred pig	Apical lobe of lung	5
107-2518	Exotic crossbred pig	Cardiac lobe of lung	3
107-2530	Exotic crossbred pig	Meninges	4
107-2550	Exotic crossbred pig	Diaphragmatic lobe of lung	5
107-2587	Exotic crossbred pig	Meninges	7
107-2590	Exotic crossbred pig	Meninges	8
107-2594	Exotic crossbred pig	Pleura	6
107-2621	Exotic crossbred pig	Cardiac lobe of lung	4
107-2630	Exotic crossbred pig	Diaphragmatic lobe of lung	6
107-2631	Taiwan black pig	Pleura	5
107-2647	Exotic crossbred pig	Cardiac lobe of lung	4
107-2685	Exotic crossbred pig	Joint	7
107-2709	Exotic crossbred pig	Diaphragmatic lobe of lung	6
107-2714	Exotic crossbred pig	Cardiac lobe of lung	28
107-2740	Exotic crossbred pig	Cardiac lobe of lung	6
107-2743	Exotic crossbred pig	Cardiac lobe of lung	6
108-020	Exotic crossbred pig	Pleura	6
108-030	Taiwan black pig	Cardiac lobe of lung	7
108-114	Taiwan black pig	Cardiac lobe of lung	7
108-132	Taiwan black pig	Meninges	6
108-273	Taiwan black pig	Cardiac lobe of lung	6
108-308	Exotic crossbred pig	Meninges	7
108-433	Exotic crossbred pig	Diaphragmatic lobe of lung	3
108-620	Exotic crossbred pig	Cardiac lobe of lung	7
108-637	Exotic crossbred pig	Cardiac lobe of lung	6
108-737	Exotic crossbred pig	Cardiac lobe of lung	8
108-790	Exotic crossbred pig	Lung	10
108-1183	Exotic crossbred pig	Diaphragmatic lobe of lung	7
108-1299	Exotic crossbred pig	Meninges	8
108-1332	Taiwan black pig	Cardiac lobe of lung	8
108-1501	Taiwan black pig	Pericardium	7
108-1579	Exotic crossbred pig	Meninges	5
108-1607	Exotic crossbred pig	Cardiac lobe of lung	6
108-1724	Taiwan black pig	Pleura	7
108-1741	Taiwan black pig	Pleura	5
108-1868	Taiwan black pig	Pericardium	7
108-1954	Taiwan black pig	Meninges	8
108-2169	Exotic crossbred pig	Diaphragmatic lobe of lung	8
108-2669	Exotic crossbred pig	Pleura	3
109-038	Taiwan black pig	Cardiac lobe of lung	5
109-055	Taiwan black pig	Cardiac lobe of lung	3
109-115	Taiwan black pig	Diaphragmatic lobe of lung	6
109-136	Taiwan black pig	Diaphragmatic lobe of lung	8
109-145	Exotic crossbred pig	Pleura	7
109-248	Taiwan black pig	Cardiac lobe of lung	4
109-273	Exotic crossbred pig	Apical lobe of lung	5
109-314	Taiwan black pig	Pleura	5
109-369	Taiwan black pig	Meninges	7
109-510	Taiwan black pig	Meninges	8
109-612	Taiwan black pig	Cardiac lobe of lung	12
109-646	Taiwan black pig	Cardiac lobe of lung	6
109-688	Taiwan black pig	Pleura	4
109-804	Exotic crossbred pig	Lung	8
109-932	Taiwan black pig	Diaphragmatic lobe of lung	8
109-1049	Exotic crossbred pig	Cardiac lobe of lung	6
109-1255	Exotic crossbred pig	Cardiac lobe of lung	9
109-1491	Taiwan black pig	Pleura	10
109-1579	Exotic crossbred pig	Joint	Nursery
109-1667	Taiwan black pig	Cardiac lobe of lung	Nursery
109-1692	Exotic crossbred pig	Meninges	8
109-1749	Taiwan black pig	Pleura	8
109-1798	Exotic crossbred pig	Diaphragmatic lobe of lung	6
109-1863	Exotic crossbred pig	Cardiac lobe of lung	7
109-1911	Taiwan black pig	Diaphragmatic lobe of lung	10
109-2033	Exotic crossbred pig	Pleura	9
109-2287	Taiwan black pig	Meninges	7
109-2498	Exotic crossbred pig	Diaphragmatic lobe of lung	6
109-2580	Exotic crossbred pig	Pleura	6
109-2611	Taiwan black pig	Diaphragmatic lobe of lung	7
109-2615	Taiwan black pig	Pericardium	9
109-2660	Taiwan black pig	Lung	7
109-2665	Exotic crossbred pig	Joint	6
109-2830	Exotic crossbred pig	Cardiac lobe of lung	10
109-2846	Taiwan black pig	Pleura	10
109-2860	Taiwan black pig	Diaphragmatic lobe of lung	8
109-2924	Exotic crossbred pig	Cardiac lobe of lung	6
109-2944	Taiwan black pig	Cardiac lobe of lung	12
109-3049	Exotic crossbred pig	Meninges	6
109-3625	Exotic crossbred pig	Meninges	5
